# Supplementary material for: Assessing Cofactor Usage in Pseudoclostridium thermosuccinogenes via Heterologous Expression of Central Metabolic Enzymes
Source: Front Microbiol. 2019 May 24;10:1162. doi: 10.3389/fmicb.2019.01162 (PMC6543838; doi:10.3389/fmicb.2019.01162)
Supplement: Supplementary file 2 [file Data_Sheet_2.xlsx]

## Sheet: Ribokinase
					Michaelis menten							Hill														Michaelis menten							Hill
	[GTP] mM	Rate of NADH oxidation (dAbs/min)			model	squared difference						model	squared difference									[ATP] mM	Rate of NADH oxidation (dAbs/min)			model	squared difference						model	squared difference
	2	-0.9409	0.9409		0.896526	0.00196908						0.897885	0.00185031									1	-0.5144	0.5144		0.509929	1.99886e-05						0.510359	1.63284e-05
	0.2	-0.5411	0.5411		0.546003	2.40377e-05						0.543193	4.37911e-06									0.5	-0.4969	0.4969		0.49629	3.7171e-07						0.495775	1.26556e-06
	1	-0.8492	0.8492		0.836833	0.000152932						0.853022	1.46109e-05									0.2	-0.4565	0.4565		0.459426	8.56254e-06						0.457972	2.16679e-06
	0.5	-0.7959	0.7959		0.738493	0.00329555						0.761535	0.00118098									2	-0.5249	0.5249		0.517034	6.18805e-05						0.518225	4.4553e-05
	0.1	-0.3591	0.3591		0.380643	0.000464113						0.342361	0.000280203									0.1	-0.4151	0.4151		0.408815	3.94978e-05						0.407927	5.14585e-05
	0.3	-0.6082	0.6082		0.638456	0.00091541						0.652615	0.00197266									0.05	-0.3337	0.3337		0.335006	1.70561e-06						0.336634	8.61047e-06
	1.5	-0.8721	0.8721		0.875704	1.29889e-05						0.883355	0.000126673									1.5	-0.5071	0.5071		0.514644	5.69051e-05						0.515548	7.13708e-05
	3	-0.9884	0.9884		0.918362	0.00490538						0.911588	0.0059001									0.3	-0.4718	0.4718		0.479201	5.47755e-05						0.478038	3.89131e-05
	4	-0.8297	0.8297		0.929683	0.00999667						0.917963	0.00779044
	5	-0.904	0.904		0.936611	0.0010635						0.921574	0.000308846													Sum:	0.000243687						Sum:	0.000234667
																										Km	0.0282581						Km	0.0275005
					Sum:	0.0227997						Sum:	0.0194292													Vmax	0.524339						Vmax	0.526883
					Km	0.15362						Km	0.153821																				n	0.954582
					Vmax	0.965388						Vmax	0.932816									25 µl Ribokinase (21.2 µg/ml) per 1000 µl used in assays
												n	1.26569
	25 µl Ribokinase (21 µg/ml) per 1000 µl used in assays							Model curve							Model curve														Model curve							Model curve
								0	0						0	0													0	0						0	0
								0.05	0.237056						0.05	0.181241													0.05	0.335006						0.05	0.336634
								0.1	0.380643						0.1	0.342361													0.1	0.408815						0.1	0.407927
								0.15	0.476939						0.15	0.458985													0.15	0.441219						0.15	0.439794
								0.2	0.546003						0.2	0.543193													0.2	0.459426						0.2	0.457972
								0.25	0.597956						0.25	0.605412													0.25	0.47109						0.25	0.469759
								0.3	0.638456						0.3	0.652615													0.3	0.479201						0.3	0.478038
								0.35	0.670914						0.35	0.689317													0.35	0.485168						0.35	0.48418
								0.4	0.697509						0.4	0.718481													0.4	0.489741						0.4	0.488922
								0.45	0.719699						0.45	0.742096													0.45	0.493358						0.45	0.492697
								0.5	0.738493						0.5	0.761535													0.5	0.49629						0.5	0.495775
								0.55	0.754616						0.55	0.777764													0.55	0.498716						0.55	0.498334
								0.6	0.7686						0.6	0.791483													0.6	0.500755						0.6	0.500495
								0.65	0.780844						0.65	0.803208													0.65	0.502493						0.65	0.502346
								0.7	0.791654						0.7	0.813326													0.7	0.503993						0.7	0.503949
								0.75	0.801267						0.75	0.822132													0.75	0.5053						0.75	0.505351
								0.8	0.809872						0.8	0.829856													0.8	0.50645						0.8	0.506588
								0.85	0.81762						0.85	0.836677													0.85	0.507468						0.85	0.507687
								0.9	0.824632						0.9	0.842739													0.9	0.508377						0.9	0.508671
								0.95	0.831009						0.95	0.848156													0.95	0.509193						0.95	0.509557
								1	0.836833						1	0.853022													1	0.509929						1	0.510359
								1.05	0.842174						1.05	0.857415													1.05	0.510597						1.05	0.511089
								1.1	0.847088						1.1	0.861396													1.1	0.511206						1.1	0.511755
								1.15	0.851625						1.15	0.865019													1.15	0.511764						1.15	0.512366
								1.2	0.855828						1.2	0.868329													1.2	0.512275						1.2	0.512929
								1.25	0.85973						1.25	0.871362													1.25	0.512747						1.25	0.513448
								1.3	0.863365						1.3	0.874151													1.3	0.513184						1.3	0.51393
								1.35	0.866757						1.35	0.876723													1.35	0.513588						1.35	0.514377
								1.4	0.869931						1.4	0.879101													1.4	0.513965						1.4	0.514794
								1.45	0.872908						1.45	0.881306													1.45	0.514316						1.45	0.515184
								1.5	0.875704						1.5	0.883355													1.5	0.514644						1.5	0.515548
								1.55	0.878336						1.55	0.885263													1.55	0.514951						1.55	0.51589
								1.6	0.880818						1.6	0.887044													1.6	0.515239						1.6	0.516212
								1.65	0.883163						1.65	0.88871													1.65	0.51551						1.65	0.516514
								1.7	0.885381						1.7	0.890271													1.7	0.515766						1.7	0.5168
								1.75	0.887482						1.75	0.891736													1.75	0.516007						1.75	0.51707
								1.8	0.889476						1.8	0.893114													1.8	0.516234						1.8	0.517326
								1.85	0.89137						1.85	0.894411													1.85	0.51645						1.85	0.517568
								1.9	0.893172						1.9	0.895635													1.9	0.516655						1.9	0.517798
								1.95	0.894889						1.95	0.896791													1.95	0.516849						1.95	0.518017
								2	0.896526						2	0.897885													2	0.517034						2	0.518225
								2.05	0.898088						2.05	0.898921													2.05	0.517209						2.05	0.518424
								2.1	0.899581						2.1	0.899903													2.1	0.517377						2.1	0.518613
								2.15	0.90101						2.15	0.900836													2.15	0.517537						2.15	0.518794
								2.2	0.902377						2.2	0.901722													2.2	0.517689						2.2	0.518967
								2.25	0.903688						2.25	0.902566													2.25	0.517835						2.25	0.519132
								2.3	0.904945						2.3	0.90337													2.3	0.517975						2.3	0.519291
								2.35	0.906152						2.35	0.904136													2.35	0.518109						2.35	0.519443
								2.4	0.907312						2.4	0.904868													2.4	0.518237						2.4	0.519589
								2.45	0.908428						2.45	0.905566													2.45	0.51836						2.45	0.519729
								2.5	0.909501						2.5	0.906235													2.5	0.518478						2.5	0.519864
								2.55	0.910534						2.55	0.906875													2.55	0.518592						2.55	0.519994
								2.6	0.91153						2.6	0.907487													2.6	0.518701						2.6	0.520119
								2.65	0.912491						2.65	0.908075													2.65	0.518807						2.65	0.520239
								2.7	0.913418						2.7	0.908638													2.7	0.518908						2.7	0.520355
								2.75	0.914313						2.75	0.909179													2.75	0.519006						2.75	0.520467
								2.8	0.915177						2.8	0.909699													2.8	0.5191						2.8	0.520575
								2.85	0.916013						2.85	0.910199													2.85	0.519191						2.85	0.520679
								2.9	0.916822						2.9	0.910679													2.9	0.519279						2.9	0.52078
								2.95	0.917604						2.95	0.911142													2.95	0.519364						2.95	0.520878
								3	0.918362						3	0.911588													3	0.519446						3	0.520973
								3.05	0.919096						3.05	0.912018													3.05	0.519525						3.05	0.521064
								3.1	0.919807						3.1	0.912432													3.1	0.519602						3.1	0.521153
								3.15	0.920497						3.15	0.912832													3.15	0.519677						3.15	0.521239
								3.2	0.921166						3.2	0.913218													3.2	0.519749						3.2	0.521322
								3.25	0.921816						3.25	0.913591													3.25	0.519819						3.25	0.521403
								3.3	0.922447						3.3	0.913952													3.3	0.519887						3.3	0.521481
								3.35	0.923059						3.35	0.9143													3.35	0.519953						3.35	0.521557
								3.4	0.923655						3.4	0.914637													3.4	0.520017						3.4	0.521631
								3.45	0.924234						3.45	0.914964													3.45	0.520079						3.45	0.521703
								3.5	0.924797						3.5	0.91528													3.5	0.520139						3.5	0.521773
								3.55	0.925345						3.55	0.915586													3.55	0.520198						3.55	0.521841
								3.6	0.925879						3.6	0.915883													3.6	0.520255						3.6	0.521908
								3.65	0.926398						3.65	0.916171													3.65	0.520311						3.65	0.521972
								3.7	0.926904						3.7	0.91645													3.7	0.520365						3.7	0.522035
								3.75	0.927397						3.75	0.916721													3.75	0.520417						3.75	0.522096
								3.8	0.927877						3.8	0.916984													3.8	0.520468						3.8	0.522156
								3.85	0.928346						3.85	0.91724													3.85	0.520518						3.85	0.522214
								3.9	0.928803						3.9	0.917488													3.9	0.520567						3.9	0.52227
								3.95	0.929248						3.95	0.917729													3.95	0.520614						3.95	0.522326
								4	0.929683						4	0.917963													4	0.520661						4	0.52238
								4.05	0.930108						4.05	0.918192													4.05	0.520706						4.05	0.522432
								4.1	0.930523						4.1	0.918413													4.1	0.52075						4.1	0.522484
								4.15	0.930928						4.15	0.918629													4.15	0.520793						4.15	0.522534
								4.2	0.931324						4.2	0.91884													4.2	0.520835						4.2	0.522583
								4.25	0.93171						4.25	0.919044													4.25	0.520875						4.25	0.522631
								4.3	0.932088						4.3	0.919244													4.3	0.520916						4.3	0.522678
								4.35	0.932458						4.35	0.919438													4.35	0.520955						4.35	0.522723
								4.4	0.93282						4.4	0.919628													4.4	0.520993						4.4	0.522768
								4.45	0.933173						4.45	0.919812													4.45	0.52103						4.45	0.522812
								4.5	0.93352						4.5	0.919992													4.5	0.521067						4.5	0.522855
								4.55	0.933858						4.55	0.920168													4.55	0.521102						4.55	0.522897
								4.6	0.93419						4.6	0.920339													4.6	0.521137						4.6	0.522938
								4.65	0.934515						4.65	0.920507													4.65	0.521172						4.65	0.522978
								4.7	0.934833						4.7	0.92067													4.7	0.521205						4.7	0.523017
								4.75	0.935144						4.75	0.92083													4.75	0.521238						4.75	0.523056
								4.8	0.93545						4.8	0.920985													4.8	0.52127						4.8	0.523094
								4.85	0.935749						4.85	0.921138													4.85	0.521301						4.85	0.523131
								4.9	0.936042						4.9	0.921286													4.9	0.521332						4.9	0.523167
								4.95	0.936329						4.95	0.921432													4.95	0.521362						4.95	0.523203
								5	0.936611						5	0.921574													5	0.521392						5	0.523238
								5.05	0.936888						5.05	0.921713													5.05	0.521421						5.05	0.523272
								5.1	0.937159						5.1	0.921849													5.1	0.52145						5.1	0.523305
								5.15	0.937425						5.15	0.921982													5.15	0.521477						5.15	0.523338
								5.2	0.937686						5.2	0.922112													5.2	0.521505						5.2	0.523371
								5.25	0.937943						5.25	0.92224													5.25	0.521532						5.25	0.523402
								5.3	0.938194						5.3	0.922364													5.3	0.521558						5.3	0.523433
								5.35	0.938441						5.35	0.922486													5.35	0.521584						5.35	0.523464
								5.4	0.938684						5.4	0.922606													5.4	0.521609						5.4	0.523494
								5.45	0.938922						5.45	0.922723													5.45	0.521634						5.45	0.523524
								5.5	0.939156						5.5	0.922838													5.5	0.521659						5.5	0.523553

## Sheet: Galactokinase
					Michaelis menten							Hill														Michaelis menten							Hill
	[GTP] mM	Rate of NADH oxidation (dAbs/min)			model	squared difference						model	squared difference									[ATP] mM	Rate of NADH oxidation (dAbs/min)			model	squared difference						model	squared difference
	2	-0.3416	0.3416		0.335946	3.19723e-05						0.337835	1.4176e-05									2	-0.2081	0.2081		0.191991	0.000259506						0.192244	0.000251398
	0.5	-0.3131	0.3131		0.319323	3.87203e-05						0.317778	2.18858e-05									3	-0.2194	0.2194		0.2467	0.000745289						0.246232	0.000719963
	0.2	-0.2939	0.2939		0.290567	1.11072e-05						0.287524	4.06526e-05									4	-0.2866	0.2866		0.28769	1.18725e-06						0.287494	7.999e-07
	1	-0.3317	0.3317		0.330216	2.20354e-06						0.330514	1.40706e-06									0.5	-0.05832	0.05832		0.064085	3.32355e-05						0.0674356	8.30936e-05
	0.1	-0.2471	0.2471		0.252649	3.07859e-05						0.251038	1.55075e-05									0.25	-0.07223	0.036115		0.0339384	4.73778e-06						0.037109	9.87958e-07
	1.5	-0.3318	0.3318		0.334014	4.90011e-06						0.335293	1.22011e-05									1	-0.1229	0.1229		0.11529	5.79188e-05						0.1176	2.80936e-05
	0.05	-0.2042	0.2042		0.200356	1.47765e-05						0.203322	7.70485e-07									5	-0.3301	0.3301		0.319545	0.000111399						0.320209	9.78272e-05
					Sum:	0.000134466						Sum:	0.000106601													Sum:	0.00121327						Sum:	0.00118216
					Km	0.0353176						Km	0.0337727													Km	3.97536						Km	4.76602
					Vmax	0.341878						Vmax	0.346881													Vmax	0.573607						Vmax	0.626343
												n	0.887032																				n	0.937974
	25 µl Galactokinase (57 µg/ml) per 1000 µl used in assays																					10 µl Galactokinase (570 µg/ml) per 1000 µl used in assays
								Model curve							Model curve														Model curve							Model curve
								0	0						0	0													0	0						0	0
								0.05	0.200356						0.05	0.203322													0.05	0.00712492						0.05	0.00859775
								0.1	0.252649						0.1	0.251038													0.1	0.014075						0.1	0.0162674
								0.15	0.276723						0.15	0.273899													0.15	0.0208566						0.15	0.0235125
								0.2	0.290567						0.2	0.287524													0.2	0.0274758						0.2	0.0304415
								0.25	0.299559						0.25	0.296639													0.25	0.0339384						0.25	0.037109
								0.3	0.305869						0.3	0.303197													0.3	0.0402497						0.3	0.0435488
								0.35	0.310542						0.35	0.308157													0.35	0.0464152						0.35	0.049785
								0.4	0.314141						0.4	0.312048													0.4	0.0524398						0.4	0.0558356
								0.45	0.316999						0.45	0.315188													0.45	0.0583282						0.45	0.0617152
								0.5	0.319323						0.5	0.317778													0.5	0.064085						0.5	0.0674356
								0.55	0.321249						0.55	0.319954													0.55	0.0697147						0.55	0.0730068
								0.6	0.322873						0.6	0.32181													0.6	0.0752212						0.6	0.0784377
								0.65	0.324259						0.65	0.323412													0.65	0.0806088						0.65	0.0837357
								0.7	0.325457						0.7	0.32481													0.7	0.0858811						0.7	0.0889077
								0.75	0.326503						0.75	0.326042													0.75	0.0910418						0.75	0.0939599
								0.8	0.327423						0.8	0.327135													0.8	0.0960945						0.8	0.0988976
								0.85	0.32824						0.85	0.328113													0.85	0.101042						0.85	0.103726
								0.9	0.328969						0.9	0.328993													0.9	0.105889						0.9	0.10845
								0.95	0.329624						0.95	0.329789													0.95	0.110637						0.95	0.113073
								1	0.330216						1	0.330514													1	0.11529						1	0.1176
								1.05	0.330753						1.05	0.331176													1.05	0.11985						1.05	0.122034
								1.1	0.331243						1.1	0.331783													1.1	0.12432						1.1	0.126378
								1.15	0.331691						1.15	0.332342													1.15	0.128703						1.15	0.130637
								1.2	0.332104						1.2	0.332859													1.2	0.133001						1.2	0.134812
								1.25	0.332484						1.25	0.333338													1.25	0.137217						1.25	0.138907
								1.3	0.332836						1.3	0.333784													1.3	0.141353						1.3	0.142924
								1.35	0.333162						1.35	0.334199													1.35	0.145412						1.35	0.146867
								1.4	0.333466						1.4	0.334588													1.4	0.149395						1.4	0.150737
								1.45	0.333749						1.45	0.334951													1.45	0.153304						1.45	0.154536
								1.5	0.334014						1.5	0.335293													1.5	0.157142						1.5	0.158268
								1.55	0.334262						1.55	0.335614													1.55	0.160911						1.55	0.161933
								1.6	0.334495						1.6	0.335917													1.6	0.164612						1.6	0.165534
								1.65	0.334714						1.65	0.336204													1.65	0.168247						1.65	0.169073
								1.7	0.33492						1.7	0.336474													1.7	0.171819						1.7	0.172551
								1.75	0.335115						1.75	0.336731													1.75	0.175327						1.75	0.175971
								1.8	0.335299						1.8	0.336974													1.8	0.178775						1.8	0.179334
								1.85	0.335474						1.85	0.337205													1.85	0.182164						1.85	0.182641
								1.9	0.335639						1.9	0.337425													1.9	0.185496						1.9	0.185894
								1.95	0.335796						1.95	0.337635													1.95	0.188771						1.95	0.189095
								2	0.335946						2	0.337835													2	0.191991						2	0.192244
								2.05	0.336088						2.05	0.338026													2.05	0.195158						2.05	0.195344
								2.1	0.336223						2.1	0.338208													2.1	0.198272						2.1	0.198395
								2.15	0.336353						2.15	0.338383													2.15	0.201336						2.15	0.201399
								2.2	0.336476						2.2	0.338551													2.2	0.20435						2.2	0.204357
								2.25	0.336595						2.25	0.338711													2.25	0.207316						2.25	0.207269
								2.3	0.336708						2.3	0.338865													2.3	0.210234						2.3	0.210138
								2.35	0.336816						2.35	0.339013													2.35	0.213107						2.35	0.212964
								2.4	0.33692						2.4	0.339156													2.4	0.215934						2.4	0.215749
								2.45	0.33702						2.45	0.339293													2.45	0.218717						2.45	0.218492
								2.5	0.337116						2.5	0.339424													2.5	0.221458						2.5	0.221196
																													2.55	0.224156						2.55	0.223861
																													2.6	0.226813						2.6	0.226488
																													2.65	0.22943						2.65	0.229077
																													2.7	0.232008						2.7	0.231631
																													2.75	0.234548						2.75	0.234148
																													2.8	0.23705						2.8	0.236632
																													2.85	0.239516						2.85	0.239081
																													2.9	0.241945						2.9	0.241497
																													2.95	0.24434						2.95	0.24388
																													3	0.2467						3	0.246232
																													3.05	0.249027						3.05	0.248553
																													3.1	0.25132						3.1	0.250843
																													3.15	0.253582						3.15	0.253103
																													3.2	0.255812						3.2	0.255334
																													3.25	0.258011						3.25	0.257537
																													3.3	0.26018						3.3	0.259711
																													3.35	0.262319						3.35	0.261858
																													3.4	0.26443						3.4	0.263978
																													3.45	0.266512						3.45	0.266071
																													3.5	0.268566						3.5	0.268139
																													3.55	0.270592						3.55	0.270181
																													3.6	0.272592						3.6	0.272198
																													3.65	0.274566						3.65	0.274191
																													3.7	0.276514						3.7	0.27616
																													3.75	0.278437						3.75	0.278105
																													3.8	0.280335						3.8	0.280028
																													3.85	0.282209						3.85	0.281927
																													3.9	0.284059						3.9	0.283805
																													3.95	0.285886						3.95	0.28566
																													4	0.28769						4	0.287494
																													4.05	0.289471						4.05	0.289307
																													4.1	0.29123						4.1	0.2911
																													4.15	0.292968						4.15	0.292872
																													4.2	0.294684						4.2	0.294624
																													4.25	0.29638						4.25	0.296357
																													4.3	0.298055						4.3	0.29807
																													4.35	0.29971						4.35	0.299765
																													4.4	0.301345						4.4	0.301441
																													4.45	0.302961						4.45	0.303098
																													4.5	0.304557						4.5	0.304738
																													4.55	0.306135						4.55	0.30636
																													4.6	0.307695						4.6	0.307964
																													4.65	0.309236						4.65	0.309552
																													4.7	0.31076						4.7	0.311123
																													4.75	0.312266						4.75	0.312677
																													4.8	0.313755						4.8	0.314215
																													4.85	0.315227						4.85	0.315737
																													4.9	0.316683						4.9	0.317243
																													4.95	0.318122						4.95	0.318734
																													5	0.319545						5	0.320209
																													5.05	0.320953						5.05	0.32167
																													5.1	0.322345						5.1	0.323116
																													5.15	0.323722						5.15	0.324547
																													5.2	0.325083						5.2	0.325964
																													5.25	0.32643						5.25	0.327367
																													5.3	0.327763						5.3	0.328756
																													5.35	0.329081						5.35	0.330131
																													5.4	0.330385						5.4	0.331493
																													5.45	0.331675						5.45	0.332842
																													5.5	0.332952						5.5	0.334177

## Sheet: ATP&GTP PFK
					Michaelis menten							Hill														Michaelis menten							Hill
	[GTP] mM	Rate of NADH oxidation (dAbs/min)			model	squared difference						model	squared difference									[ATP] mM	Rate of NADH oxidation (dAbs/min)			model	squared difference						model	squared difference
	1	-1.118	1.118		1.03765	0.00645534						1.03349	0.00714159									1	-0.8277	0.8277		0.858758	0.000964605						0.888368	0.00368062
	0.15	-0.9799	0.9799		0.953171	0.000714457						0.987674	6.04353e-05									0.15	-0.4897	0.4897		0.488207	2.22937e-06						0.440142	0.00245598
	0.3	-1.046	1.046		1.00112	0.00201445						1.02897	0.000289908									0.3	-0.6017	0.6017		0.654276	0.00276427						0.700408	0.00974337
	0.1	-0.8853	0.8853		0.909607	0.000590816						0.873798	0.000132294									2	-1.095	1.095		0.920398	0.0304858						0.910991	0.0338591
	0.5	-1.178	1.178		1.02167	0.0244377						1.03275	0.0210977									3	-0.8056	0.8056		0.942959	0.0188676						0.915869	0.0121594
	0.75	-1.181	1.181		1.03227	0.0221198						1.03336	0.0217969									2	-0.9131	0.9131		0.920398	5.32615e-05						0.910991	4.44598e-06
	0.4	-0.9073	0.9073		1.01387	0.0113566						1.03183	0.0155069									4	-0.7619	0.7619		0.95466	0.0371564						0.91772	0.0242799
	1.5	-0.8583	0.8583		1.04309	0.0341486						1.03355	0.0307129									0.1	-0.2694	0.2694		0.389375	0.014394						0.282282	0.000165952
	1	-1.026	1.026		1.03765	0.000135837						1.03349	5.61314e-05									0.6	-0.8812	0.8812		0.788362	0.00861896						0.844114	0.0013754
	0.1	-0.8642	0.8642		0.909607	0.00206177						0.873798	9.21237e-05									0.4	-0.8082	0.8082		0.715088	0.0086699						0.7752	0.00108898
	0.4	-1.073	1.073		1.01387	0.00349667						1.03183	0.00169524									1.5	-1.04	1.04		0.898891	0.0199117						0.904689	0.0183091
	1.5	-0.9769	0.9769		1.04309	0.00438157						1.03355	0.00320934													Sum:	0.141889						Sum:	0.107122
	2	-0.9678	0.9678		1.04583	0.00608932						1.03356	0.00432484													Km	0.154657						Km	0.157476
					Sum:	0.118003						Sum:	0.106116													Vmax	0.991571						Vmax	0.920469
					Km	0.01589						Km	0.0604764																				n	1.79634
					Vmax	1.05414						Vmax	1.03357									20 µl PFK (62 µg/ml) per 1000 µl used in assays							Model curve							Model curve
								Model curve				n	3.37848		Model curve														0	0						0	0
	20 µl PFK (62 µg/ml) per 1000 µl used in assays							0	0						0	0													0.05	0.242252						0.05	0.103976
								0.05	0.799927						0.05	0.356209													0.1	0.389375						0.1	0.282282
								0.1	0.909607						0.1	0.873798													0.15	0.488207						0.15	0.440142
								0.15	0.953171						0.15	0.987674													0.2	0.559172						0.2	0.557558
								0.2	0.976556						0.2	1.01571													0.25	0.6126						0.25	0.641022
								0.25	0.991146						0.25	1.02509													0.3	0.654276						0.3	0.700408
								0.3	1.00112						0.3	1.02897													0.35	0.687695						0.35	0.743396
								0.35	1.00836						0.35	1.03083													0.4	0.715088						0.4	0.7752
								0.4	1.01387						0.4	1.03183													0.45	0.737951						0.45	0.799254
								0.45	1.01819						0.45	1.0324													0.5	0.757321						0.5	0.817825
								0.5	1.02167						0.5	1.03275													0.55	0.773943						0.55	0.832431
								0.55	1.02454						0.55	1.03298													0.6	0.788362						0.6	0.844114
								0.6	1.02695						0.6	1.03313													0.65	0.800989						0.65	0.853597
								0.65	1.02899						0.65	1.03323													0.7	0.812138						0.7	0.861397
								0.7	1.03075						0.7	1.03331													0.75	0.822056						0.75	0.867889
								0.75	1.03227						0.75	1.03336													0.8	0.830934						0.8	0.87335
								0.8	1.03361						0.8	1.0334													0.85	0.838928						0.85	0.877988
								0.85	1.0348						0.85	1.03343													0.9	0.846165						0.9	0.881959
								0.9	1.03585						0.9	1.03346													0.95	0.852747						0.95	0.885388
								0.95	1.0368						0.95	1.03348													1	0.858758						1	0.888368
								1	1.03765						1	1.03349													1.05	0.864271						1.05	0.890975
								1.05	1.03843						1.05	1.0335													1.1	0.869344						1.1	0.89327
								1.1	1.03913						1.1	1.03351													1.15	0.874028						1.15	0.8953
								1.15	1.03978						1.15	1.03352													1.2	0.878366						1.2	0.897106
								1.2	1.04037						1.2	1.03353													1.25	0.882396						1.25	0.898719
								1.25	1.04091						1.25	1.03353													1.3	0.886149						1.3	0.900166
								1.3	1.04141						1.3	1.03354													1.35	0.889652						1.35	0.901469
								1.35	1.04188						1.35	1.03354													1.4	0.89293						1.4	0.902647
								1.4	1.04231						1.4	1.03355													1.45	0.896003						1.45	0.903716
								1.45	1.04272						1.45	1.03355													1.5	0.898891						1.5	0.904689
								1.5	1.04309						1.5	1.03355													1.55	0.90161						1.55	0.905577
								1.55	1.04345						1.55	1.03355													1.6	0.904173						1.6	0.90639
								1.6	1.04378						1.6	1.03355													1.65	0.906595						1.65	0.907136
								1.65	1.04409						1.65	1.03356													1.7	0.908885						1.7	0.907823
								1.7	1.04438						1.7	1.03356													1.75	0.911056						1.75	0.908456
								1.75	1.04466						1.75	1.03356													1.8	0.913116						1.8	0.909041
								1.8	1.04492						1.8	1.03356													1.85	0.915072						1.85	0.909584
								1.85	1.04517						1.85	1.03356													1.9	0.916934						1.9	0.910087
								1.9	1.0454						1.9	1.03356													1.95	0.918707						1.95	0.910555
								1.95	1.04562						1.95	1.03356													2	0.920398						2	0.910991
								2	1.04583						2	1.03356													2.05	0.922012						2.05	0.911399
								2.05	1.04604						2.05	1.03356													2.1	0.923555						2.1	0.911779
								2.1	1.04623						2.1	1.03356													2.15	0.92503						2.15	0.912136
								2.15	1.04641						2.15	1.03357													2.2	0.926443						2.2	0.91247
								2.2	1.04658						2.2	1.03357													2.25	0.927798						2.25	0.912784
								2.25	1.04675						2.25	1.03357													2.3	0.929097						2.3	0.913079
								2.3	1.04691						2.3	1.03357													2.35	0.930344						2.35	0.913357
								2.35	1.04706						2.35	1.03357													2.4	0.931542						2.4	0.913619
								2.4	1.04721						2.4	1.03357													2.45	0.932694						2.45	0.913866
								2.45	1.04735						2.45	1.03357													2.5	0.933803						2.5	0.9141
								2.5	1.04749						2.5	1.03357													2.55	0.934871						2.55	0.914321
																													2.6	0.9359						2.6	0.91453
																													2.65	0.936893						2.65	0.914729
																													2.7	0.937851						2.7	0.914917
																													2.75	0.938775						2.75	0.915096
																													2.8	0.939669						2.8	0.915266
																													2.85	0.940532						2.85	0.915428
																													2.9	0.941368						2.9	0.915582
																													2.95	0.942176						2.95	0.915729
																													3	0.942959						3	0.915869
																													3.05	0.943718						3.05	0.916003
																													3.1	0.944453						3.1	0.916131
																													3.15	0.945166						3.15	0.916254
																													3.2	0.945857						3.2	0.916371
																													3.25	0.946529						3.25	0.916483
																													3.3	0.947181						3.3	0.91659
																													3.35	0.947814						3.35	0.916693
																													3.4	0.94843						3.4	0.916792
																													3.45	0.949028						3.45	0.916887
																													3.5	0.94961						3.5	0.916978
																													3.55	0.950176						3.55	0.917065
																													3.6	0.950728						3.6	0.917149
																													3.65	0.951264						3.65	0.91723
																													3.7	0.951787						3.7	0.917308
																													3.75	0.952297						3.75	0.917383
																													3.8	0.952793						3.8	0.917456
																													3.85	0.953277						3.85	0.917525
																													3.9	0.95375						3.9	0.917592
																													3.95	0.95421						3.95	0.917657
																													4	0.95466						4	0.91772
																													4.05	0.955099						4.05	0.91778
																													4.1	0.955527						4.1	0.917839
																													4.15	0.955946						4.15	0.917895
																													4.2	0.956355						4.2	0.91795
																													4.25	0.956755						4.25	0.918003
																													4.3	0.957146						4.3	0.918054
																													4.35	0.957528						4.35	0.918103
																													4.4	0.957901						4.4	0.918151
																													4.45	0.958267						4.45	0.918198
																													4.5	0.958625						4.5	0.918243
																													4.55	0.958975						4.55	0.918287
																													4.6	0.959318						4.6	0.918329
																													4.65	0.959653						4.65	0.91837
																													4.7	0.959982						4.7	0.91841
																													4.75	0.960304						4.75	0.918448
																													4.8	0.96062						4.8	0.918486
																													4.85	0.960929						4.85	0.918522
																													4.9	0.961232						4.9	0.918558
																													4.95	0.961529						4.95	0.918592
																													5	0.961821						5	0.918626
